# Supplementary material for: Identification of Fusarium oxysporum f. sp. lactucae Race 1 as the Causal Agent of Lettuce Fusarium Wilt in Greece, Commercial Cultivars’ Susceptibility, and Temporal Expression of Defense-Related Genes
Source: Microorganisms. 2023 Apr 20;11(4):1082. doi: 10.3390/microorganisms11041082 (PMC10142136; doi:10.3390/microorganisms11041082)
Supplement: Supplementary file 1 [file microorganisms-11-01082-s001.zip]

Archive with 1 entries (1 files):
- microorganisms-2328666-supplementary.pdf
